# Supplementary material for: The Mechanisms of Changes in Storage Substances and Hormone Levels During Artificial Aging of Different Varieties of Perilla
Source: Curr Issues Mol Biol. 2026 May 6;48(5):484. doi: 10.3390/cimb48050484 (PMC13204896; doi:10.3390/cimb48050484)
Supplement: Supplementary file 1 [file cimb-48-00484-s001.zip]

Archive with 1 entries (1 files):
- cimb-4194980-supplementary.pdf
